# Supplementary material for: Pheno-Ranker: a toolkit for comparison of phenotypic data stored in GA4GH standards and beyond
Source: BMC Bioinformatics. 2024 Dec 4;25:373. doi: 10.1186/s12859-024-05993-2 (PMC11616229; doi:10.1186/s12859-024-05993-2)
Supplement: Supplementary file 5 — Additional file5 (XLSX 32 KB) [file 12859_2024_5993_MOESM5_ESM.xlsx]

## Sheet: Supporting_Table_1
characteristic	Df_x	Sum_Sq_x	Mean_Sq_x	F_value_x	Pr_x	issue_x	p_BH_x	Df_y	Sum_Sq_y	Mean_Sq_y	F_value_y	Pr_y	issue_y	p_BH_y	chisq	df	metap	metap_BH
Comorbidity_Abdominal.pain	1	258198005884982	258198005884982	190581000987655	1.33289e+08	Categoric	2.44129e+09	1	990276370657362	990276370657362	94311927761871	8.13108e-08	Categoric	2.43933e-07	119573512575991	4	6.58795e-11	1.27367e-10
Comorbidity_Arrythmia	NA	NA	NA	NA	NA	only NA values	NA	NA	NA	NA	NA	NA	only NA values	NA	NA	NA	NA	NA
Comorbidity_Asthma	1	126039721104193	126039721104193	0.922462435512644	0.336946279410218	Categoric	0.378249371725019	1	399879339687345	399879339687345	0.036287143068148	0.848943221713766	Categoric	0.858814654524391	250318948236855	4	0.644064757911591	0.651553883003586
Comorbidity_Atopic.dermatitis	1	201232098858012	201232098858012	0.149541810497996	0.699015498570611	Categoric	0.7283155494089	1	396726980173319	396726980173319	0.0365005907554624	0.848505166214859	Categoric	0.858814654524391	104472294037176	4	0.902940389030101	0.902940389030101
Comorbidity_Autoimmune.Cholangitis	1	179823643886621	179823643886621	130691497228299	0.25309190168576	Categoric	0.291642323796836	1	523738512776072	523738512776072	0.0475035847257918	0.827488012105368	Categoric	0.851027824414052	31267265343218	4	0.536846488163411	0.55601957702639
Comorbidity_Chronic.Infections	1	602491455553242	602491455553242	439410706730293	0.036189087600083	Categoric	0.0499754066858289	1	137842735515581	137842735515581	125157905047342	0.263385853785805	Categoric	0.301507490517961	930626570085157	4	0.0538839309750928	0.0601013076260651
Comorbidity_Chronic.Obstructive.Pulmonary.Disease	1	149099829531376	149099829531376	108648473106183	0.000997510214263377	Categoric	0.00157787979347116	1	390518205825793	390518205825793	35746050872575	0.0588163244584198	Categoric	0.0781224462272141	194871680103091	4	0.000630324831760577	0.000772369864270003
Comorbidity_Cigarette.Smoking	1	925800077114967	925800077114967	0.653132735072287	0.419097497090031	Categoric	0.464477480851372	1	19834923918047	19834923918047	179662282045431	2.35796e+08	Categoric	4.18658e+09	230495621475827	4	0.000123771689137942	0.000158354955220602
Comorbidity_Coeliac.disease	1	382015121870947	382015121870947	0.2769485355473	0.598767625652037	Categoric	0.63142767796033	1	677057817749051	677057817749051	0.614966714867133	0.433018331069416	Categoric	0.476868288646065	269971382023613	4	0.609264691235329	0.623600331029102
Comorbidity_Coronary.artery.disease	1	235181260511729	235181260511729	170426670882298	3.81003e+09	Categoric	6.49946e+09	1	341737001380184	341737001380184	310282020814531	0.0783145343431857	Categoric	0.100196536586135	254446203716887	4	4.09447e+09	5.65427e+09
Comorbidity_Diabetes	1	246327045438313	246327045438313	181066690319522	2.18516e+09	Categoric	3.91978e+09	1	258103672513973	258103672513973	235051731186944	0.125399599862231	Categoric	0.150479519834677	256149680901804	4	3.78351e+09	5.30912e+09
Comorbidity_Diarrhea..recurrent.	1	382247815302582	382247815302582	27935492812723	0.094801457581127	Categoric	0.11867232819508	1	823681805934364	823681805934364	776832366957165	0.000257943	Categoric	0.000690493	857098696529527	4	0.0010724	0.00186598
Comorbidity_Dyslipidemia	1	523360275327022	523360275327022	380218841383278	85258.3	Categoric	17452.9	1	979172249277195	979172249277195	881387032302576	0.00302696795787487	Categoric	0.00466099490858608	533658886151636	4	7144.25	109.044
Comorbidity_History.of.Cancer	1	486874259734731	486874259734731	0.353912583375429	0.551974158223235	Categoric	0.589223948041981	1	120666935273486	120666935273486	110156689731519	0.000919721262727855	Categoric	0.00146817889646465	151713879154743	4	0.00435863374091274	0.00512433966837039
Comorbidity_Hypertension	NA	NA	NA	NA	NA	only NA values	NA	NA	NA	NA	NA	NA	only NA values	NA	NA	NA	NA	NA
Comorbidity_Inflammatory.Bowel.Disease	1	702560287005126	702560287005126	0.511397381815378	0.474618367820307	Categoric	0.516147475004583	1	374738119706099	374738119706099	341546541269274	0.0647363376941969	Categoric	0.0850463091646002	696535367114243	4	0.137730492029154	0.14793275069798
Comorbidity_Inherited.Anemia	1	347068192818638	347068192818638	252990175077603	0.111865689158858	Categoric	0.136116293102386	1	52864491721754	52864491721754	0.481208547554628	0.48795620222025	Categoric	0.527356392461637	581597191590323	4	0.213319589640454	0.223600051791801
Comorbidity_Obesity..BMI....30.	1	785374557418092	785374557418092	0.563842222537101	0.45280786974566	Categoric	0.495525593306571	1	405961153071416	405961153071416	365026418314244	0.0562084358935208	Categoric	0.0752328295805585	734195160108807	4	0.118883911000949	0.129286253213531
Comorbidity_Primary.Biliary.Cirrhosis	1	512922309489049	512922309489049	374960576225309	0.0529613244636303	Categoric	0.0719943004427475	1	518730177509687	518730177509687	472973329788027	0.0297628433050029	Categoric	0.0414298778805641	129053757826601	4	0.0117475198974854	0.0134478188300162
Comorbidity_Psoriasis	1	907741672807067	907741672807067	662655100611863	0.0101187624974849	Categoric	0.0147955014669107	1	301423966497002	301423966497002	276022277403904	0.0967924529757746	Categoric	0.120299191555606	138571003166451	4	0.00776537935295354	0.00900784004942611
Comorbidity_Reflux.disease	NA	NA	NA	NA	NA	only NA values	NA	NA	NA	NA	NA	NA	only NA values	NA	NA	NA	NA	NA
Comorbidity_Statin.use	1	702100358492922	702100358492922	5244766422779	62.9611	Categoric	142.276	1	733806725745259	733806725745259	670081127886459	0.00970740484170183	Categoric	0.0143143088343739	654570808338358	4	2.06145	33.2123
Comorbidity_Steroid.use	NA	NA	NA	NA	NA	only NA values	NA	NA	NA	NA	NA	NA	only NA values	NA	NA	NA	NA	NA
Comorbidity_Stipsis.Constipation	1	391804786608356	391804786608356	289071481125342	8.4877e+06	Categoric	1.64095e+07	1	193948292558014	193948292558014	193227470810448	5.45326e-28	Categoric	3.16289e-27	222588848665668	4	5.19761e-33	1.61497e-32
Comorbidity_Thyroiditis	1	27036268075897	27036268075897	196897227478308	0.160713707002197	Categoric	0.18894719607015	1	143891053350979	143891053350979	131846239465309	0.000289424069043185	Categoric	0.000470652224425366	199514965854638	4	0.000510530511370396	0.000634516492703206
Demography_Age	1	967126863149106	967126863149106	73039863456026	0.00247939	Numeric	0.00599187	1	119497621486505	119497621486505	114780360177782	4.41325e-12	Numeric	1.53581e-11	19323706933795	4	1.06816e-26	2.81606e-26
Demography_GENDER	1	772782711720682	772782711720682	56466087910255	0.0175827826386352	Categoric	0.0252843320588638	1	198473175948404	198473175948404	0.0180297855753106	0.893198595506311	Categoric	0.898361593168197	830756289272154	4	0.080939708603617	0.0891361347913251
Demography_RACE	5	140707139460526	281414278921053	205690613791043	0.0680438626693652	Categoric	0.0877009785516262	5	181101867191837	362203734383673	331096141435551	0.00555496735150829	Categoric	0.00840490712315167	157613309514462	4	0.00335672668558685	0.00405604474508412
Demography_Year.of.birth	1	102074591471438	102074591471438	772456325155	0.000318211	Numeric	0.00083892	1	120934705990862	120934705990862	116240901387563	2.1997e-12	Numeric	7.81119e-12	198735753992964	4	7.02545e-28	1.97166e-27
Diagnosis_Age.at.onset	1	138786596477436	138786596477436	10638519643322	2.44624e-10	Numeric	7.73901e-10	1	141485219956845	141485219956845	137218704232526	1.06283e-16	Numeric	4.74184e-16	246768225381022	4	3.23389e-40	1.12539e-37
Gastro_Abnormal.liver.function.tests	2	679955390927865	339977695463933	249095553301161	0.0830939125530494	Categoric	0.105535334191464	2	116947952655737	584739763278687	530228110321197	0.00505216902445828	Categoric	0.00771120535312053	15551442904788	4	0.00368408727854683	0.00439062456484348
Gastro_History.of.esophageal.reflux.disease	1	145378150238063	145378150238063	112406133713322	1.40946e-11	Categoric	4.71627e-12	1	24420686258869	24420686258869	251001328906232	2.71725e-40	Categoric	2.14909e-38	356517624152144	4	6.86534e-62	3.31825e-61
Gastro_Oesophageal.dismotility	1	987897057543641	987897057543641	156734086683088	3.34467e-20	Categoric	1.71169e-19	1	418024776420334	418024776420334	555311179404978	4.74007e-90	Categoric	1.17824e-88	629986645041744	4	5.00975e-121	8.71697e-120
Heart_Arrythmias	2	272249783413143	136124891706571	0.184588385420769	0.831463966381545	Categoric	0.851027824414052	2	365658905363206	182829452681603	19216080811978	565189	Categoric	1.13038e+06	383516868491904	4	9.48132e+06	1.37479e+07
Heart_Pericarditis	2	201122856771302	100561428385651	125696813978975	1.22028e-37	Categoric	9.23171e-37	2	864254998040774	432127499020387	424791809792603	0.0144458957432418	Categoric	0.0209465488277006	242940203135814	4	2.15891e-37	7.22406e-37
Heart_Pulmonary.arterial.hypertension.by.right.heart.catheterization	1	125858929350725	125858929350725	2562460873942	0.109879305105419	Categoric	0.134640838650302	1	109003691534243	109003691534243	115719865548862	4.41151e-11	Categoric	1.42149e-10	116577564031646	4	2.87393e-10	5.43548e-10
Heart_Pulmonary.hypertension.on.Echo	2	163264190466069	816320952330345	115121133654862	0.316559631892765	Categoric	0.357671272398319	2	19630666388443	98153331942215	987930904382126	8.39145e-27	Categoric	4.71004e-26	186858039160183	4	2.50841e-25	6.41857e-25
Heart_Systemic.hypertension	1	350896178064591	350896178064591	255861191593968	0.109853599086016	Categoric	0.134640838650302	1	149945063150429	149945063150429	136991446970105	0.000220384495707879	Categoric	0.000361763228803499	212574870927194	4	0.000281532230541414	0.000354975421117435
Heart_Valve.lesions	1	217649878325445	217649878325445	250554251494154	0.113653489437316	Categoric	0.137331299736757	1	831332207395025	831332207395025	75250555016782	0.00104207	Categoric	0.000259029	825546786977119	4	0.00500711	0.00837728
Kidney_Abnormal.Creatinine	2	812549826127926	406274913063963	307279100827623	0.00719207	Categoric	16.9111	2	227063161538937	113531580769469	104666833234944	3.00682e+09	Categoric	5.23187e+09	813505094732733	4	0.000901238	0.00147939
Kidney_Abnormal.lipid.profile	2	239270760292544	119635380146272	867467436635281	0.000178350187305511	Categoric	0.000295551738963418	2	47032416035954	23516208017977	219927093693575	36921.6	Categoric	76480.5	607028013071561	4	206.448	326.564
Kidney_Abnormal.urine.analysis	2	288705690029501	14435284501475	120326515645857	6.22284e-36	Categoric	4.16451e-35	2	524899214293925	262449607146963	244183154460741	3381.58	Categoric	7264.14	274822241947213	4	2.91259e-44	1.1518e-43
Kidney_Biopsy.proven.nephritis	1	42931503977467	42931503977467	653552020170329	5.03283e-97	Categoric	1.75143e-95	1	481868597671854	481868597671854	547594867178729	29.108	Categoric	66.6421	565672277096999	4	4.15809e-107	4.52192e-106
Kidney_Proteinuria	3	42626845239478	142089484131593	184118629692626	4.69598e-89	Categoric	1.02138e-87	3	812157604414042	270719201471347	295530735087495	0.000129994	Categoric	0.000364822	553607539818008	4	1.69585e-104	1.63932e-103
Kidney_Urine.proteins	2	295383302937144	147691651468572	12450946256887	2.98572e-37	Categoric	2.07806e-36	2	750242025303538	375121012651769	349165342987829	0.135988	Categoric	0.324136	301138761186765	4	6.15404e-50	2.54953e-49
Lab_Haemolytic.Anemia	2	165299255405404	826496277027018	660076783958351	1.80687e-14	Categoric	6.98658e-14	2	231472060551535	115736030275768	107905711053866	2.18431e+09	Categoric	3.91978e+09	149224823021857	4	2.98425e-18	6.83235e-17
Lab_Reduced.C3.levels	2	492415876409029	246207938204515	21751421868225	5.67815e-72	Categoric	7.59999e-70	2	14379444263122	718972213156102	70669445926506	3.16688e-16	Categoric	1.34399e-15	523815828621119	4	4.72761e-98	3.73911e-98
Lab_Reduced.C4.levels	2	469840086261757	234920043130879	204792773353499	1.57634e-66	Categoric	1.71427e-65	2	136811435356622	684057176783112	668385897398675	1.10199e-14	Categoric	4.35786e-14	496253941634903	4	4.32759e-92	2.89616e-91
Lab_Reduced.Platelet.count	2	154640780556236	773203902781181	600416277553365	4.79422e-12	Categoric	1.63567e-11	2	294073270516979	147036635258489	135219431679533	1.46906e+06	Categoric	2.71933e+07	143461376128498	4	5.12243e-16	1.11413e-15
Lab_Reduced.White.Blood.Cell.Count	2	457232055913205	228616027956602	201459239791501	2.11615e-66	Categoric	2.16594e-66	2	433209650242633	216604825121316	200630832585993	23626.4	Categoric	478022	406641389510305	4	1.02154e-73	5.55464e-72
Lung_Basilar.crackles	1	106096238718564	106096238718564	800379112067644	8.24146e-05	Categoric	0.000239002	1	173541883882714	173541883882714	170914301556423	1.59993e-23	Categoric	8.43601e-23	252731251600746	4	1.67942e-39	6.08788e-39
Lung_Functional.ventilatory.restriction	1	0.167648436194574	0.167648436194574	0.00293948981657124	0.95677068770976	Categoric	0.95677068770976	1	181052710908037	181052710908037	179148208447605	2.46642e-24	Categoric	1.34111e-23	173279316552145	4	2.06812e-22	4.99795e-22
Lung_Pleural.effusions	2	206127397799369	103063698899684	116465894946133	2.97745e-34	Categoric	1.85027e-33	2	255854287972487	127927143986243	128025043615041	0.278224226642647	Categoric	0.316411865593599	221424692077139	4	9.25423e-33	2.77627e-32
Lung_Pulmonary.fibrosis	1	31657255063633	31657255063633	469400046966468	1054.84	Categoric	2294.28	1	388956249933928	388956249933928	491524072018811	9.62511e-81	Categoric	1.67477e-79	483512506843917	4	2.4647e-90	1.53163e-88
Lung_Worsening.lung.function	1	155820938226617	155820938226617	289157778982876	0.0892962666291455	Categoric	0.112590944880227	1	114988705681616	114988705681616	108016072109611	2.6099e-10	Categoric	8.10933e-10	113437051389427	4	1.34516e-09	2.48997e-09
Medication_Average.Weekly.Dose	1	264219836471513	264219836471513	0.192536778397609	0.660860984384333	Numeric	0.692709706523337	1	148086137354282	148086137354282	144219463124034	3.93347e-18	Numeric	1.80112e-17	145454825096161	4	1.91653e-16	4.27533e-16
Medication_Current.use.of.Abatacept	1	666848925696144	666848925696144	487068219464593	0.0274298606415269	Categoric	0.0384902883195619	1	163607958583959	163607958583959	149736270831231	0.000112515525447467	Categoric	0.000190074771144264	253770847928452	4	4.22467e+09	5.74292e+09
Medication_Current.use.of.Anti..TNF..any.molecule.	1	457184172837056	457184172837056	338757159771598	682595	Categoric	1.33451e+06	1	103434670433093	103434670433093	985913112222259	1.03037e-08	Categoric	3.14534e-08	138858975158793	4	4.95349e-15	1.02608e-14
Medication_Current.use.of.Antimalarials	1	100414651681516	100414651681516	75941787850274	0.000600998	Categoric	0.00153785	1	364716360351753	364716360351753	397056595426785	9.75066e-67	Categoric	1.13108e-65	447770335984675	4	1.31786e-81	7.64356e-81
Medication_Current.use.of.biologicals	1	64344637249177	64344637249177	480082041877781	570.177	Categoric	1255.83	1	128795990847598	128795990847598	124266322331142	4.84187e-14	Categoric	1.83149e-13	177570650512653	4	2.47873e-23	6.1614e-23
Medication_Current.use.of.Immunosoppressants	1	460254247245306	460254247245306	341070749633967	607276	Categoric	1.20075e+06	1	350532752852664	350532752852664	378692999912257	2.1765e-63	Categoric	2.10395e-62	390881570068573	4	2.59643e-69	1.32876e-68
Medication_Current.use.of.steroids	1	502601030988029	502601030988029	366881164293518	0.0555820931267533	Categoric	0.0749711953802719	1	32358411085198	32358411085198	34456615362161	4.27959e-58	Categoric	3.9192e-56	329839158829957	4	3.9467e-56	1.71682e-55
Medication_Current.use.of.systemic.antibiotics	1	510293533881451	510293533881451	0.371883805393944	0.542048460155297	Categoric	0.582200197944579	1	266680167502538	266680167502538	245225450702986	7.96039e+07	Categoric	1.48936e+08	29312036092384	4	6.75544e+08	9.63481e+08
Medication_Current.use.of.Tocilizumab..or.other.anti.IL6.	1	10370172641033	10370172641033	75846497891232	0.00593998106836095	Categoric	0.00890997160254143	1	114477254532257	114477254532257	104536262944492	0.00124400903780926	Categoric	0.00195006822143073	236309307046577	4	9.46985e+09	0.000122966674194384
Muscle.and.Skeletal_Arthritis	2	190142059440557	950710297202785	753910013183181	2.76733e-18	Categoric	1.3014e-17	2	41191765363417	205958826817085	235020070589807	2.47827e-78	Categoric	3.92018e-77	567190209526489	4	1.95181e-107	2.83013e-106
Muscle.and.Skeletal_Erosive.arthritis	1	495446541026428	495446541026428	493549271390798	0.0264333584935782	Categoric	0.0373935315275009	1	109472867943171	109472867943171	11721953803506	1.62478e-12	Categoric	5.88981e-12	126029941405566	4	2.74933e-12	5.43618e-12
Muscle.and.Skeletal_Evidence.of.inflammatory.myopathy	1	291385254807253	291385254807253	336998131799827	0.0665691850644479	Categoric	0.0864405835911488	1	103421241784074	103421241784074	0.108029673375148	0.742439077945016	Categoric	0.768954759300195	601465591361117	4	0.198056431260145	0.210133042922349
Muscle.and.Skeletal_Muscle.weakness	2	279785326254895	139892663127447	10372960504597	3.30102e+09	Categoric	5.6869e+08	2	329598550609403	164799275304701	154606598034256	2.17619e+07	Categoric	4.11584e+07	513184269689701	4	19151	28726.6
Nervous.System_Involvement.of.the.CNS	2	110220666850257	551103334251287	421390483483216	0.000120771	Categoric	0.000344495	2	233401392853011	116700696426505	106275664453764	0.345701180857097	Categoric	0.3855897786483	846399668503989	4	0.00180864	0.00308533
Nervous.System_Involvement.of.the.PNS	2	38618454531538	19309227265769	22472774011844	23160.8	Categoric	48554	2	533193605784436	266596802892218	273758592727807	0.0650066616028266	Categoric	0.0850463091646002	498384796203964	4	39024.2	57544.1
Sampling_CENTER	17	142224970568452	836617473932073	125429091080703	5.33309e-285	Categoric	9.27958e-283	17	595673288603671	350396052119806	432799900352534	1.54428e-108	Categoric	6.71764e-107	193455966416037	4	0	0
Sampling_Disease.duration	1	169590980477797	169590980477797	124193205482846	0.000434472274028509	Numeric	0.000699983108157042	1	74363510392935	74363510392935	677149615485467	0.00933096748333469	Numeric	0.0138768234367542	24831590000085	4	5.43883e+09	7.27966e+09
Skin_Aphtous.ulcers	2	288859980838732	144429990419366	117478449887684	5.97621e-35	Categoric	3.85133e-34	2	317943246896272	158971623448136	144947885127661	0.234940487385951	Categoric	0.272530965367703	224974612914313	4	1.59342e-33	5.13436e-33
Skin_Calcinosis.cutis	1	164118299350247	164118299350247	127741567534979	9.4669e-15	Categoric	3.922e-14	1	138453540029472	138453540029472	136389144525322	1.59374e-16	Categoric	6.93278e-16	266277267671104	4	2.02386e-43	7.65546e-42
Skin_Cutaneous.Lupus.active	2	578609707578048	289304853789024	269288667446604	3.1821e-90	Categoric	9.22809e-89	2	960967100249878	480483550124939	457804142095264	3.64642e-06	Categoric	1.07538e-05	566138528697923	4	3.29613e-108	4.09662e-106
Skin_Cutaneous.Lupus.chronic	2	161781802877702	808909014388512	629049616609507	3.23552e-13	Categoric	1.19783e-12	2	188669014482729	943345072413645	867188605632493	0.000177898807267497	Categoric	0.000295551738963418	139259804655654	4	4.06543e-15	8.62664e-15
Skin_Photosensitivity	2	340024786995398	170012393497699	146307933352314	5.96413e-46	Categoric	4.9417e-45	2	624051085551883	312025542775942	295315359027883	23.1189	Categoric	53.6359	330929767530171	4	2.29529e-56	1.051e-55
Skin_Puffy.fingers	2	199339175290112	996695876450559	787283637035018	1.24169e-19	Categoric	6.00148e-19	2	369518148238571	184759074119286	203761587411752	3.12472e-67	Categoric	3.88358e-66	522277770503895	4	1.01708e-97	7.37382e-97
Skin_Sicca.syndrome	1	570218967714257	570218967714257	422796886414471	0.0398956220176859	Categoric	0.0546601435517902	1	205685494752828	205685494752828	206942478326135	1.12643e-30	Categoric	6.75858e-30	208832358910734	4	4.73736e-30	1.37384e-30
Skin_Skin.fibrosis	2	386916861174598	193458430587299	164578379665745	7.08799e-53	Categoric	6.16655e-52	2	679567705258786	339783852629393	452147849367311	1.24925e-148	Categoric	1.08685e-146	105022208358805	4	4.65854e-212	2.02646e-210
Skin_Subcutaneous.nodules	2	745045021062117	372522510531058	282969286088238	76.4557	Categoric	170.555	2	117451893953314	587259469766568	0.544037598881084	0.580486958735856	Categoric	0.615882505000237	568867358164944	4	1306.74	2030.12
Skin_Telangectasia	1	290675091187666	290675091187666	242097286996421	1.39996e-37	Categoric	1.01497e-36	1	430833044280183	430833044280183	501201625742361	4.16224e-85	Categoric	8.04699e-84	687250532373422	4	2.00812e-133	5.82355e-132
Symptom_Abnormal.inflammatory.indexes	2	150941733535728	75470866767864	582962838833798	2.49577e-11	Categoric	8.19365e-11	2	878361533657449	439180766828725	419974926463036	0.000136678	Categoric	0.000377491	195568216778126	4	3.36968e-27	9.16131e-27
Symptom_Disease.activity	1	104925493655871	104925493655871	772158803639257	0.000334486	Numeric	0.000868665	1	475060370156198	475060370156198	433290690536429	5961.17	Numeric	12649.3	127564553542943	4	1.29171e-12	2.61346e-12
Symptom_Fever	1	763690529778065	763690529778065	560935786834259	0.0179600536069092	Categoric	0.0256151584229688	1	246330768749727	246330768749727	223519123996575	0.135058805157592	Categoric	0.160960493817952	120433004658905	4	0.0170321598422474	0.0192441286529288
Symptom_Hypergammabulinemia	2	206145302998781	10307265149939	794619785627359	9.15996e-20	Categoric	4.55381e-19	2	421464424145053	210732212072526	194417445896601	0.143412876720298	Categoric	0.169754017342394	156030158735165	4	1.03799e-18	2.44067e-18
Vascular_Arterial.Venous.thrombosis	2	834474174663213	417237087331606	403127533996909	0.000733028	Categoric	0.0018485	2	127762733294174	638813666470872	658905112123324	0.0014080243207367	Categoric	0.00218746635543024	920401724192792	4	4.85304e-05	8.61662e-05
Vascular_Gangrene.of.the.fingers	2	424285877955865	212142938977932	156920629728076	1.72958e+07	Categoric	3.30711e+07	2	881686498454206	440843249227103	416958533379763	0.000181579	Categoric	0.000493667	112840457845891	4	1.80331e-09	3.2685e-09
Vascular_History.of.Raynauds.phenomenon	1	969740406621294	969740406621294	740859311444623	0.00149673	Categoric	0.00366803	1	536748632865319	536748632865319	646544355104044	1.11961e-109	Categoric	6.49377e-108	643691295182115	4	5.41011e-124	1.1767e-123
Vascular_History.of.recurrent.miscarriage.or.pregnancy.complications	1	243643710264681	243643710264681	17530889565214	2.98157e+09	Categoric	5.23187e+09	1	172719318497943	172719318497943	157073878965106	0.210283903229271	Categoric	0.245566437328142	239595448754637	4	8.13801e+09	0.000107273717571886
Vascular_Ischemic.digital.ulcers.Pitting.scars	2	171110502756835	855552513784176	666108561452282	9.92338e-15	Categoric	4.01551e-14	2	412089189618899	206044594809449	232404254630892	1.87692e-77	Categoric	2.72153e-76	546771373288348	4	5.11053e-103	4.44616e-102
